# Supplementary material for: Emergent symmetries in block copolymer epitaxy
Source: Nat Commun. 2019 Jul 5;10:2974. doi: 10.1038/s41467-019-10896-5 (PMC6611865; doi:10.1038/s41467-019-10896-5)
Supplement: Supplementary file 3 — Source Data [file 41467_2019_10896_MOESM3_ESM.xlsx]

## Sheet: Sheet1
Figure 2a
	x	Sq	FK
	2.09524	-0.0505631	-0.0789378
	2.15873	-0.0548801	-0.0814463
	2.22222	-0.0566418	-0.0819521
	2.28571	-0.0571086	-0.081061
	2.34921	-0.0562525	-0.0790167
	2.4127	-0.0541339	-0.0757786
	2.47619	-0.0508964	-0.0714728
